# Supplementary material for: AKT2 Loss Impairs BRAF-Mutant Melanoma Metastasis
Source: Cancers (Basel). 2023 Oct 12;15(20):4958. doi: 10.3390/cancers15204958 (PMC10605002; doi:10.3390/cancers15204958)
Supplement: Supplementary file 1 [file cancers-15-04958-s001.zip]

Archive with 1 entries (1 files):
- cancers-2599871-supplementary.pdf
